# Supplementary material for: Expression of an Antiviral Gene GmRUN1 from Soybean Is Regulated via Intron-Mediated Enhancement (IME)
Source: Viruses. 2021 Oct 8;13(10):2032. doi: 10.3390/v13102032 (PMC8539222; doi:10.3390/v13102032)
Supplement: Supplementary file 1 [file viruses-13-02032-s001.zip]

Archive with 1 entries (1 files):
- viruses-1382287-supplementary.pdf
